# Supplementary material for: Impact of Malocclusion, Tooth Loss and Oral Hygiene Habits on Quality of Life in Orthodontic Patients: A Cross-Sectional Study
Source: Int J Environ Res Public Health. 2021 Jul 3;18(13):7145. doi: 10.3390/ijerph18137145 (PMC8297275; doi:10.3390/ijerph18137145)
Supplement: Supplementary file 1 [file ijerph-18-07145-s001.zip]

Archive with 1 entries (1 files):
- ijerph-1248974-supplementary.pdf
